# Supplementary material for: Smoking and healthcare expenditure reductions associated with the California Tobacco Control Program, 1989 to 2019: A predictive validation
Source: PLoS One. 2023 Mar 16;18(3):e0263579. doi: 10.1371/journal.pone.0263579 (PMC10019627; doi:10.1371/journal.pone.0263579)
Supplement: S1 Data — (XLSX) [file pone.0263579.s002.xlsx]

## Sheet: data
year	hp_s	n1011_s	s_s	y_sa	cps_s	cpsa_s	p_s	p_sa	ec_s	ec_sa	cec_sa	k1	k2	k3	k4	k5	k6	k7	k8	k9	k10	k11	k12	k13	k14	k15	k16	k17	k18	k19	k20	n1011_s_c	s_s_c	y_sa_c	hp_s_c	ec_sa_c	cec_sa_c	cpsa_s_c	cps_s_c	p_sa_c
1984	6041.64	3200.18	26.3	34.7483	398.479	539.83	2.09246	2.1424	0	0	0																					2414.07	29.0402	25.8071	4897.56	0	0	607.004	441.557	1.95786
1985	6221.75	3231.3	26.3	35.093	390.875	528.671	2.1383	2.18143	0	0	0	0.065313	0.195383	0.323785	0.449425	0.571231	0.688163	0.799224	0.903466	1	1.088	1.16672	1.23549	1.29371	1.3409	1.37665	1.40065	1.4127	1.4127	1.40065	1.37665	2444.4	28.0609	26.4782	5043.2	0	0	627.896	458.781	2.0172
1986	6112.13	3192.39	25.3	35.6344	394.071	532.668	2.07991	2.10508	0	0	0	0.130487	0.387018	0.630369	0.852254	1.04512	1.20239	1.31871	1.39013	1.41421	1.39013	1.31871	1.20239	1.04512	0.852254	0.630369	0.387018	0.130487	-0.130487	-0.387018	-0.630369	2443.03	27.7579	27.3072	5059.77	0.0267555	0.0267555	619.721	453.86	2.11695
1987	6132.02	3420.47	22.2	35.9993	439.189	594.227	2.27202	2.28672	0	0	0	0.195383	0.571231	0.903466	1.16672	1.3409	1.4127	1.37665	1.23549	1	0.688163	0.323785	-0.065313	-0.449425	-0.799224	-1.088	-1.29371	-1.40065	-1.40065	-1.29371	-1.088	2614.49	26.4142	27.7175	5144.82	0.0257312	0.0524867	629.888	460.294	2.19154
1988	6184.24	3321.11	22.6	36.4951	398.673	540.288	2.34958	2.35296	0	0	0	0.259861	0.744488	1.12857	1.36023	1.40818	1.26595	0.952749	0.510873	0	-0.510873	-0.952749	-1.26595	-1.40818	-1.36023	-1.12857	-0.744488	-0.259861	0.259861	0.744488	1.12857	2669.58	25.9587	28.5588	5335.35	0.022459	0.0749457	610.314	447.643	2.29332
1989	6085.37	3293.72	21.8	36.4506	377.982	513.221	2.90795	2.90385	0	0	0	0.323785	0.903466	1.29371	1.4127	1.23549	0.799224	0.195383	-0.449425	-1	-1.3409	-1.40065	-1.16672	-0.688163	-0.065313	0.571231	1.088	1.37665	1.37665	1.088	0.571231	2739.22	25.4661	29.3274	5464.22	0.0212967	0.0962424	602.073	443.63	2.41248
1990	6017.91	3246.31	20.2	36.1137	385.149	524.9	3.14226	3.13989	5.27171	5.26773	5.26773	0.387018	1.04512	1.39013	1.31871	0.852254	0.130487	-0.630369	-1.20239	-1.41421	-1.20239	-0.630369	0.130487	0.852254	1.31871	1.39013	1.04512	0.387018	-0.387018	-1.04512	-1.39013	2788.83	24.8973	29.3949	5565.97	0.0181226	0.114365	586.5	434.42	2.42406
1991	5989.25	3207.78	20.1	35.2757	341.791	468.227	3.2528	3.25853	7.29683	7.30969	12.5774	0.449425	1.16672	1.4127	1.088	0.323785	-0.571231	-1.23549	-1.40065	-1	-0.195383	0.688163	1.29371	1.37665	0.903466	0.065313	-0.799224	-1.3409	-1.3409	-0.799224	0.065313	2799.59	24.0985	29.0923	5571.96	0.058978	0.173343	597.71	442.481	2.66607
1992	5917.67	3150.78	20.2	35.3439	334.158	458.875	3.19498	3.1965	3.14939	3.15089	15.7283	0.510873	1.26595	1.36023	0.744488	-0.259861	-1.12857	-1.40818	-0.952749	0	0.952749	1.40818	1.12857	0.259861	-0.744488	-1.36023	-1.26595	-0.510873	0.510873	1.26595	1.36023	2813.67	23.8923	30.0555	5556.86	0.0370956	0.210439	593.811	439.084	2.72652
1993	5762.92	2964.7	18.5	34.9537	342.703	472.085	2.87927	2.89041	4.35207	4.36891	20.0972	0.571231	1.3409	1.23549	0.323785	-0.799224	-1.40065	-1.088	-0.065313	1	1.4127	0.903466	-0.195383	-1.16672	-1.37665	-0.688163	0.449425	1.29371	1.29371	0.449425	-0.688163	2751.05	23.857	30.2485	5519.65	0.106586	0.317025	591.477	437.357	2.3954
1994	5641.35	2873.41	18.2	35.32	321.978	445.282	2.88481	2.92224	3.15933	3.20033	23.2975	0.630369	1.39013	1.04512	-0.130487	-1.20239	-1.31871	-0.387018	0.852254	1.41421	0.852254	-0.387018	-1.31871	-1.20239	-0.130487	1.04512	1.39013	0.630369	-0.630369	-1.39013	-1.04512	2717.62	23.8567	30.7993	5480.69	0.166493	0.483518	581.77	429.617	2.39034
1995	5558.57	2784.86	15.5	36.2908	363.871	504.366	2.85186	2.91606	2.40515	2.45929	25.7568	0.688163	1.4127	0.799224	-0.571231	-1.40065	-0.903466	0.449425	1.37665	1	-0.323785	-1.3409	-1.088	0.195383	1.29371	1.16672	-0.065313	-1.23549	-1.23549	-0.065313	1.16672	2708.21	23.6706	31.3229	5515.16	0.184944	0.668462	594.525	440.037	2.38677
1996	5495.42	2724.79	18.6	37.4279	293.011	406.93	2.81136	2.89318	2.35077	2.41919	28.176	0.744488	1.40818	0.510873	-0.952749	-1.36023	-0.259861	1.12857	1.26595	0	-1.26595	-1.12857	0.259861	1.36023	0.952749	-0.510873	-1.40818	-0.744488	0.744488	1.40818	0.510873	2708.91	24.5803	31.9388	5578.71	0.169732	0.838194	563.26	417.21	2.38993
1997	5431.85	2677.55	18.4	38.4151	292.391	404.368	2.84795	2.93793	5.50687	5.68085	33.8569	0.799224	1.37665	0.195383	-1.23549	-1.088	0.449425	1.4127	0.571231	-1	-1.29371	0.065313	1.3409	0.903466	-0.688163	-1.40065	-0.323785	1.16672	1.16672	-0.323785	-1.40065	2741.35	24.1066	32.7989	5712.78	0.172698	1.01089	576.443	427.233	2.47152
1998	5606.06	2691.22	19.2	40.4559	272.396	374.597	3.02607	3.11754	6.61214	6.81201	40.6689	0.852254	1.31871	-0.130487	-1.39013	-0.630369	1.04512	1.20239	-0.387018	-1.41421	-0.387018	1.20239	1.04512	-0.630369	-1.39013	-0.130487	1.31871	0.852254	-0.852254	-1.31871	0.130487	2743.83	23.7799	34.3216	5777.25	0.243344	1.25424	577.966	429.101	2.72373
1999	5573.4	2708.27	18.7	41.3424	252.406	345.395	4.59956	4.72961	4.19701	4.31568	44.9845	0.903466	1.23549	-0.449425	-1.40065	-0.065313	1.37665	0.571231	-1.16672	-1	0.799224	1.29371	-0.323785	-1.4127	-0.195383	1.3409	0.688163	-1.088	-1.088	0.688163	1.3409	2768.43	23.9398	34.8577	5865.61	0.453523	1.70776	552.326	410.884	3.59188
2000	5523.12	2709.6	17.2	43.3626	241.86	332.526	4.62527	4.74479	3.33906	3.42534	48.4099	0.952749	1.12857	-0.744488	-1.26595	0.510873	1.36023	-0.259861	-1.40818	0	1.40818	0.259861	-1.36023	-0.510873	1.26595	0.744488	-1.12857	-0.952749	0.952749	1.12857	-0.744488	2776.73	23.6922	35.8798	5992.85	0.739904	2.44766	527.531	392.721	3.69021
2001	5629.84	2706.76	17.2	42.5651	220.93	302.837	4.85499	4.96674	4.12202	4.2169	52.6268	1	1	-1	-1	1	1	-1	-1	1	1	-1	-1	1	1	-1	-1	1	1	-1	-1	2853.32	24.2132	36.2192	6187.21	3.09242	5.54009	494.143	368.831	3.9008
2002	5760.46	2812.2	16.4	41.7416	218.293	298.442	4.88754	4.97612	4.69986	4.78504	57.4118	1.04512	0.852254	-1.20239	-0.630369	1.31871	0.387018	-1.39013	-0.130487	1.41421	-0.130487	-1.39013	0.387018	1.31871	-0.630369	-1.20239	0.852254	1.04512	-1.04512	-0.852254	1.20239	2915.68	24.3127	36.1558	6354.58	3.13678	8.67687	477.16	356.745	4.19471
2003	6030.14	2850.46	16.8	42.2517	206.548	281.697	4.62931	4.70404	3.02499	3.07382	60.4857	1.088	0.688163	-1.3409	-0.195383	1.4127	-0.323785	-1.29371	0.799224	1	-1.16672	-0.571231	1.37665	0.065313	-1.40065	0.449425	1.23549	-0.903466	-0.903466	1.23549	0.449425	2936.65	23.58	36.3469	6521.19	3.05224	11.7291	488.04	365.823	4.12597
2004	6158.19	2902.27	14.8	43.391	223.649	304.182	4.40228	4.46057	2.97892	3.01836	63.504	1.12857	0.510873	-1.40818	0.259861	1.26595	-0.952749	-0.744488	1.36023	0	-1.36023	0.744488	0.952749	-1.26595	-0.259861	1.40818	-0.510873	-1.12857	1.12857	0.510873	-1.40818	2965.6	22.4076	37.0512	6648.35	2.60271	14.3318	494.846	371.709	4.04273
2005	6310.74	2899.3	15.2	44.0465	217.763	295.28	4.39626	4.4275	2.34993	2.36663	65.8706	1.16672	0.323785	-1.40065	0.688163	0.903466	-1.3409	0.065313	1.29371	-1	-0.571231	1.4127	-0.449425	-1.088	1.23549	0.195383	-1.37665	0.799224	0.799224	-1.37665	0.195383	2935.96	21.8922	37.4868	6739.58	2.5287	16.8605	496.873	373.711	4.11238
2006	6383.67	2928.98	14.9	45.4258	220.805	298.446	4.2477	4.2581	2.40014	2.40601	68.2767	1.20239	0.130487	-1.31871	1.04512	0.387018	-1.39013	0.852254	0.630369	-1.41421	0.630369	0.852254	-1.39013	0.387018	1.04512	-1.31871	0.130487	1.20239	-1.20239	-0.130487	1.31871	2981.87	20.8922	38.5626	6814.63	2.37482	19.2353	490.832	369.62	4.00964
2007	6496.7	2892.32	14.3	45.576	222.378	299.511	4.37445	4.38028	2.42559	2.42883	70.7055	1.23549	-0.065313	-1.16672	1.29371	-0.195383	-1.088	1.3409	-0.323785	-1	1.37665	-0.449425	-0.903466	1.40065	-0.571231	-0.799224	1.4127	-0.688163	-0.688163	1.4127	-0.799224	2936.4	20.9416	39.2574	6864.03	2.13084	21.3662	477.046	359.978	4.23811
2008	6519.46	3025.74	14	44.3074	216.429	290.375	4.32242	4.33232	2.15517	2.1601	72.8656	1.26595	-0.259861	-0.952749	1.40818	-0.744488	-0.510873	1.36023	-1.12857	0	1.12857	-1.36023	0.510873	0.744488	-1.40818	0.952749	0.259861	-1.26595	1.26595	-0.259861	-0.952749	3022.01	20.2251	39.1819	6866.57	2.15697	23.5232	461.36	348.928	4.14706
2009	6438.62	3058.77	12.9	42.5771	223.256	298.258	5.14235	5.15076	2.5272	2.53134	75.3969	1.29371	-0.449425	-0.688163	1.37665	-1.16672	0.195383	0.903466	-1.4127	1	0.065313	-1.088	1.40065	-0.799224	-0.323785	1.23549	-1.3409	0.571231	0.571231	-1.3409	1.23549	3096.61	19.5632	37.8801	6947.01	2.05254	25.5757	448.575	340.098	5.11625
2010	6515.84	3053.11	12.1	43.617	217.355	289.293	5.374	5.374	3	3	78.3969	1.31871	-0.630369	-0.387018	1.20239	-1.39013	0.852254	0.130487	-1.04512	1.41421	-1.04512	0.130487	0.852254	-1.39013	1.20239	-0.387018	-0.630369	1.31871	-1.31871	0.630369	0.387018	3041.39	18.7216	38.3769	6903.66	1.78173	27.3574	426.444	324.08	5.19496
2011	6600.71	3079.03	13.7	44.9912	189.781	251.564	5.24602	5.25578	2.46013	2.46471	80.8616	1.3409	-0.799224	-0.065313	0.903466	-1.37665	1.29371	-0.688163	-0.195383	1	-1.40065	1.23549	-0.571231	-0.323785	1.088	-1.4127	1.16672	-0.449425	-0.449425	1.16672	-1.4127	3030.19	21.9748	39.2496	6887.72	1.88152	29.2389	353.436	269.32	5.12386
2012	6665.18	3093.92	12.6	46.5224	200	263.916	5.14036	5.14523	3.35075	3.35393	84.2156	1.36023	-0.952749	0.259861	0.510873	-1.12857	1.40818	-1.26595	0.744488	0	-0.744488	1.26595	-1.40818	1.12857	-0.510873	-0.259861	0.952749	-1.36023	1.36023	-0.952749	0.259861	3010.57	20.7368	40.1658	6876.98	1.66373	30.9027	363.166	277.56	5.05615
2013	6780.41	3088.3	12.5	46.2613	191.2	251.317	5.16838	5.17469	2.4388	2.44178	86.6574	1.37665	-1.088	0.571231	0.065313	-0.688163	1.16672	-1.40065	1.3409	-1	0.449425	0.195383	-0.799224	1.23549	-1.4127	1.29371	-0.903466	0.323785	0.323785	-0.903466	1.29371	2990.18	19.8795	39.8475	6836.98	1.51535	32.418	362.562	277.596	5.07788
2014	6879.94	3073.05	12.8	48.2695	177.344	232.268	5.04168	5.0492	1.54704	1.54934	88.2067	1.39013	-1.20239	0.852254	-0.387018	-0.130487	0.630369	-1.04512	1.31871	-1.41421	1.31871	-1.04512	0.630369	-0.130487	-0.387018	0.852254	-1.20239	1.39013	-1.39013	1.20239	-0.852254	2984.81	18.8122	41.0773	6976.16	1.49741	33.9154	361.675	277.433	5.10634
2015		3150.76	11.7	50.7097	190.598	248.832	5.10374	5.09615	1.37447	1.37242	89.5791	1.40065	-1.29371	1.088	-0.799224	0.449425	-0.065313	-0.323785	0.688163	-1	1.23549	-1.37665	1.4127	-1.3409	1.16672	-0.903466	0.571231	-0.195383	-0.195383	0.571231	-0.903466	3046.87	18.2751	42.5372		1.5096	35.425	368.562	283.211	5.23777
2016		3210.32	11	51.2184	200	260.332	5.00711	4.98363	0.258973	0.257758	89.8369	1.40818	-1.36023	1.26595	-1.12857	0.952749	-0.744488	0.510873	-0.259861	0	0.259861	-0.510873	0.744488	-0.952749	1.12857	-1.26595	1.36023	-1.40818	1.40818	-1.36023	1.26595	3050.84	17.9814	42.6442		1.45364	36.8787	365.674	281.527	5.36887
2017		3320.93	11.3	51.8111		235.473	6.65073	6.61324				1.4127	-1.40065	1.37665	-1.3409	1.29371	-1.23549	1.16672	-1.088	1	-0.903466	0.799224	-0.688163	0.571231	-0.449425	0.323785	-0.195383	0.065313	0.065313	-0.195383	0.323785	3074.33	17.9464	43.2262				353.857		5.37001
2018			11.2	52.1153		191.805	6.60593	6.54669				1.41421	-1.41421	1.41421	-1.41421	1.41421	-1.41421	1.41421	-1.41421	1.41421	-1.41421	1.41421	-1.41421	1.41421	-1.41421	1.41421	-1.41421	1.41421	-1.41421	1.41421	-1.41421		17.1002	43.8175				350.515		5.40321

## Sheet: variable key
variable	Description
year	calendar year
hp_s	CMS health care expenditure, California
n1011_s	NIPA health care expenditure, California
s_s	prevalence, California
y_sa	real per capita personal income, California
cps_s	consumption, California
cpsa_s	consumption with adjusted California CPI, California
p_s	real cigarette price, California
p_sa	real cigarette price with adjusted California CPI, California
ec_s	annual real per capita tobacco control expenditure, California
ec_sa	annual real per capita tobacco control expenditure with adjusted California CPI, California
cec_sa	cumulative real per capita tobacco control expenditure with adjusted California CPI, California
k1	irrelevant instrumental variable
k2	irrelevant instrumental variable
k3	irrelevant instrumental variable
k4	irrelevant instrumental variable
k5	irrelevant instrumental variable
k6	irrelevant instrumental variable
k7	irrelevant instrumental variable
k8	irrelevant instrumental variable
k9	irrelevant instrumental variable
k10	irrelevant instrumental variable
k11	irrelevant instrumental variable
k12	irrelevant instrumental variable
k13	irrelevant instrumental variable
k14	irrelevant instrumental variable
k15	irrelevant instrumental variable
k16	irrelevant instrumental variable
k17	irrelevant instrumental variable
k18	irrelevant instrumental variable
k19	irrelevant instrumental variable
k20	irrelevant instrumental variable
n1011_s_c	NIPA health care expenditure, control state population
s_s_c	prevalence, control state population
y_sa_c	real per capita personal income, control state population
hp_s_c	CMS health care expenditure, control state population
cec_sa_c	cumulative real per capita tobacco control expenditure, control state population
cpsa_s_c	consumption with adjusted control state population CPI, control state population
cps_s_c	consumption, control state population
p_sa_c	real cigarette price, control state population
